# Supplementary material for: Biosorption of Pb(II) Using Natural and Treated Ardisia compressa K. Leaves: Simulation Framework Extended through the Application of Artificial Neural Network and Genetic Algorithm
Source: Molecules. 2023 Aug 31;28(17):6387. doi: 10.3390/molecules28176387 (PMC10490334; doi:10.3390/molecules28176387)
Supplement: Supplementary file 1 [file molecules-28-06387-s001.zip]

Archive with 1 entries (1 files):
- molecules-2527849-supplementary.pdf
